# Supplementary material for: Effect of Decompressive Craniectomy on Perihematomal Edema in Patients with Intracerebral Hemorrhage
Source: PLoS One. 2016 Feb 12;11(2):e0149169. doi: 10.1371/journal.pone.0149169 (PMC4752325; doi:10.1371/journal.pone.0149169)
Supplement: S1 Table — The patients are numbered (1–25) and separated into the treatment and control groups (column B). Results of the perihematomal edema volume are marked as "type 2" and results of the hematoma volume as "type 3" (column C). The acquisitions are marked in the top row. Only days on which a CT scan has been made are listed in this table. (XLSX) [file pone.0149169.s001.xlsx]

## Sheet: raw
patient	date	visit	index	count	volume_mm3	volume_cc	min	max	mean	stddev
anderegg	2010-11-17	1	2	62309	62065.3	62.0653	5	33	25.9264	4.12617
anderegg	2010-11-19	1	2	68980	64316.3	64.3163	5	33	24.2511	4.88414
anderegg	2010-11-21	1	2	73551	62249.9	62.2499	5	33	23.0594	5.0398
anderegg	2010-11-27	1	2	48667	41962.1	41.9621	5	33	20.1825	8.19212
anderegg	2011-02-05	1	2	24422	20367.4	20.3674	5	33	18.9977	5.35075
blaser	2011-08-22	1	2	42970	36796.1	36.7961	5	33	20.0415	8.26735
blaser	2011-08-23	1	2	94986	93912.9	93.9129	5	33	26.9999	4.03727
blaser	2011-08-24	1	2	168658	163327	163.327	5	33	26.9502	4.07343
blaser	2011-08-26	1	2	135632	133223	133.223	5	33	23.8232	5.02483
blaser	2011-08-30	1	2	126242	124816	124.816	5	33	24.1561	5.16515
blaser	2011-09-06	1	3	230264	145541	145.541	5	33	23.6612	5.05892
boucard	2012-01-02	1	2	13367	9366.03	9.36603	11	33	26.3126	4.10817
boucard	2012-01-03	1	2	2355	1990.11	1.99011	14	33	27.7983	3.79202
boucard	2012-01-03	2	2	9135	7492.17	7.49217	8	33	26.4484	3.67898
boucard	2012-01-04	1	2	19207	15108.1	15.1081	8	33	28.0807	3.23876
boucard	2012-01-05	1	2	35320	27054.8	27.0548	11	33	26.0069	3.4552
boucard	2012-02-03	1	2	156360	120415	120.415	5	33	21.3363	4.85301
boucard	2012-02-05	1	2	144513	100200	100.2	5	33	20.5243	4.36613
boucard	2012-02-07	1	2	140215	104622	104.622	5	33	25.3655	4.5568
boucard	2012-02-09	1	2	112542	84952.4	84.9524	5	33	24.9757	4.38568
boucard	2012-02-18	1	2	43150	29819.7	29.8197	5	33	23.9934	3.9661
boucard	2012-02-24	1	2	50028	38992.8	38.9928	7	33	26.3557	4.10269
brenzikofer	2011-07-18	1	2	9770	10116.6	10.1166	5	33	24.1861	5.73669
brenzikofer	2011-07-18	2	2	76847	63261.4	63.2614	7	33	24.7905	4.46608
dematos	2011-08-11	1	2	104400	87954.1	87.9541	5	33	26.7359	3.70775
dematos	2011-08-12	1	2	115180	110051	110.051	8	33	26.34	3.58994
dematos	2011-08-15	1	2	41768	39483.9	39.4839	6	33	23.8076	4.49167
dematos	2011-08-15	2	2	60346	56321.8	56.3218	5	33	24.2919	4.57204
dematos	2011-08-18	1	2	59372	46384.4	46.3844	5	33	25.0154	4.57306
dematos	2011-09-22	1	2	64541	59581.6	59.5816	5	33	25.0343	4.04245
dematos	2011-10-21	1	2	24948	24274.7	24.2747	5	33	22.3114	4.04786
furter	2011-09-04	1	2	62109	32098.2	32.0982	5	33	24.3074	5.48743
furter	2011-09-04	2	2	78768	66083.7	66.0837	5	33	25.9991	4.55549
giaque	2011-06-06	1	2	2644	2535.21	2.53521	9	33	25.3574	4.41085
giaque	2011-06-07	1	2	3375	3115.66	3.11566	8	33	26.7639	4.62265
giaque	2011-06-09	1	2	5024	4637.95	4.63795	5	33	22.7393	6.48575
giaque	2011-06-11	1	2	15792	13304.3	13.3043	5	33	23.6058	5.44424
giaque	2011-06-15	1	2	13843	13034.9	13.0349	5	44	24.1369	7.691
glanzmann	2011-09-17	1	2	5209	3750.01	3.75001	5	33	25.8624	4.46995
glanzmann	2011-09-17	2	2	6103	5214.85	5.21485	10	33	26.3605	4.24189
glanzmann	2011-09-18	1	2	3838	2634.56	2.63456	10	33	26.4732	4.27924
glanzmann	2011-09-19	1	2	11711	9211.77	9.21177	10	33	26.6268	3.82559
glanzmann	2011-09-20	1	2	6655	5234.76	5.23476	11	33	27.7343	3.63437
glanzmann	2011-09-21	1	2	10226	7879.84	7.87984	9	33	25.4915	3.94911
glanzmann	2011-09-22	1	2	5875	4701.9	4.7019	10	33	26.7539	4.202
glanzmann	2011-09-23	1	2	8024	6354.45	6.35445	12	33	28.3614	3.37631
glanzmann	2011-09-28	1	2	9624	7702.32	7.70232	12	33	26.4732	3.70901
glanzmann	2011-10-01	1	2	11869	5251.58	5.25158	5	33	24.0528	5.22721
glanzmann	2011-10-11	1	2	2143	2594.72	2.59472	6	33	22.7112	4.27925
keller	2011-05-25	1	2	92900	44556	44.556	5	33	24.3859	5.57328
keller	2011-05-26	1	2	54524	38944.5	38.9445	7	33	28.0384	3.74881
kissling	2011-06-13	1	2	14258	12012	12.012	6	33	27.5457	4.30185
lauw	2012-03-02	1	2	68242	62998.2	62.9982	5	33	21.5585	5.23018
lauw	2012-03-03	1	2	57779	65611.3	65.6113	5	33	20.5644	5.17248
leuenberger	2012-01-18	1	2	50128	42499.8	42.4998	5	33	26.6637	4.02401
leuenberger	2012-01-19	1	2	137581	123122	123.122	5	33	24.1433	4.89122
leuenberger	2012-01-19	2	2	52010	48973.8	48.9738	5	33	26.569	3.76805
leuenberger	2012-01-24	1	2	71121	66903.4	66.9034	5	33	25.3862	4.29923
leuenberger	2012-02-02	1	2	117196	108904	108.904	6	33	24.4159	4.74192
leuenberger	2012-02-08	1	2	135957	121669	121.669	5	33	24.0854	4.85732
leuenberger	2012-04-10	1	2	196648	108922	108.922	5	33	17.0573	6.19933
leuenberger	2012-04-13	1	2	126213	69908.6	69.9086	5	33	23.8354	5.38915
meekel	2011-11-20	1	2	60699	43827.4	43.8274	5	33	24.1792	4.35781
meekel	2011-11-22	1	2	278451	53620.2	53.6202	5	33	21.4137	5.40579
meekel	2011-11-24	1	2	114873	88517.5	88.5175	5	33	21.7378	4.62663
meekel	2011-12-03	1	2	182665	96206.6	96.2066	5	33	21.6053	5.70866
meekel	2011-12-15	1	2	61125	46634.7	46.6347	5	33	22.7488	4.61496
meekel	2012-02-12	1	2	25227	20964.2	20.9642	5	33	21.2821	5.57263
mosimann	2011-02-14	1	2	4124	2709.76	2.70976	5	33	25.104	4.90849
mosimann	2011-02-19	1	2	45370	26470.8	26.4708	5	33	24.9086	4.86989
mosimann	2011-02-20	1	2	35274	29470	29.47	5	33	23.3243	5.23534
mosimann	2011-02-21	1	2	42699	33032.9	33.0329	5	33	22.4281	5.41694
mosimann	2011-04-07	1	2	19636	18181.5	18.1815	5	33	19.1177	5.82287
mosimann	2011-04-08	1	2	27922	23198.7	23.1987	5	33	24.4816	4.93327
mosimann	2011-04-08	2	2	18179	16798.9	16.7989	5	33	21.1337	5.00957
muhlemann	2011-12-11	1	2	21287	23129.3	23.1293	7	33	27.1676	4.62605
muhlemann	2011-12-11	2	2	69407	59435.4	59.4354	5	33	27.6654	4.45416
niedermann	2011-12-01	1	2	189172	144615	144.615	5	33	26.0677	4.17971
niedermann	2011-12-05	1	2	113465	90289.3	90.2893	5	33	25.3527	5.23845
niedermann	2011-12-08	1	2	83110	68417.1	68.4171	5	33	22.7968	5.78129
niedermann	2011-12-09	1	2	66355	51131.1	51.1311	5	33	23.4452	5.2177
niedermann	2011-12-10	1	2	60930	54414.3	54.4143	5	33	25.8475	4.85365
niedermann	2011-12-11	1	2	104590	72821.7	72.8217	5	33	24.4056	4.58175
niedermann	2011-12-16	1	2	140988	108103	108.103	5	33	19.545	5.88037
niedermann	2011-12-17	1	2	133907	112813	112.813	5	33	22.6381	5.39691
niedermann	2012-01-26	1	2	103465	79648	79.648	5	33	16.4528	5.69789
niedermann	2012-03-07	1	2	98031	74163.5	74.1635	5	33	21.1339	5.73608
radic	2011-09-02	1	2	44400	38791.2	38.7912	7	33	25.3382	4.66873
radic	2011-09-02	2	2	46498	39817.2	39.8172	5	33	25.2665	4.41833
radic	2011-09-02	3	2	34659	32475.7	32.4757	8	33	26.9907	3.91988
radic	2011-09-04	1	2	46106	39660.2	39.6602	5	33	20.0809	8.20706
sampt	2011-07-18	1	2	11274	11073.8	11.0738	11	33	26.9897	3.64942
sampt	2011-07-19	1	2	22331	21439.7	21.4397	13	33	27.5517	3.53814
sampt	2011-07-22	1	2	70182	68093.4	68.0934	8	33	27.6542	3.6578
schudel	2011-09-03	1	2	50157	30948.2	30.9482	5	33	26.2423	4.74824
schudel	2011-09-03	2	2	39508	33831.5	33.8315	5	33	29.0649	3.38925
schudel	2011-09-04	1	2	34456	31727.2	31.7272	5	33	27.3008	4.55512
schudel	2011-09-22	1	2	66320	61591.3	61.5913	5	33	22.9775	4.8713
schudel	2011-11-03	1	2	58467	54514.1	54.5141	5	33	16.6977	6.11576
schudel	2011-11-23	1	2	38439	35485.3	35.4853	5	33	22.6414	5.10737
stauffer	2012-01-02	1	2	31013	25812.7	25.8127	5	33	26.6035	4.54577
stauffer	2012-01-04	1	2	66413	50669.1	50.6691	5	33	25.0344	4.55696
thomet	2010-11-04	1	2	49074	42113.6	42.1136	5	33	26.1126	4.19078
thomet	2010-11-05	1	2	44274	34420.1	34.4201	5	33	24.5964	4.36325
willisch	2011-08-19	1	2	20450	20370	20.37	5	33	22.1944	7.56407
willisch	2011-08-20	1	2	58988	50109.8	50.1098	7	33	26.1603	4.25366
willisch	2011-08-31	1	2	385476	168857	168.857	5	33	23.5401	5.37239
willisch	2011-09-04	1	2	141734	131825	131.825	5	33	23.9799	4.38584
willisch	2011-09-09	1	2	155284	144499	144.499	5	33	25.1145	4.09943
zimmermann	2010-11-15	1	2	149025	82740.1	77.0726	5	33	24.0351	4.50737
zimmermann	2010-11-15	2	2	149025	102327	102.327	5	33	24.9936	4.36999
zimmermann	2010-11-16	1	2	166649	154613	154.613	5	33	27.251	3.79969
zimmermann	2010-11-17	1	2	136070	125614	125.614	5	33	25.7386	4.20468
zimmermann	2010-12-01	1	2	271893	210964	210.964	5	33	21.0575	4.77296
zimmermann	2010-12-03	1	2	338030	283970	283.97	5	33	22.0428	5.33152
zimmermann	2010-12-04	1	2	406038	279052	279.052	5	33	20.5972	5.69816
zimmermann	2010-12-06	1	2	239990	221549	221.549	5	33	20.8727	4.80417
zimmermann	2010-12-10	1	2	232880	216275	216.275	5	33	21.6297	4.66573
zimmermann	2011-01-03	1	2	151296	140927	140.927	5	33	17.5804	4.63161
zimmermann	2011-01-05	1	2	196657	150037	150.037	5	33	18.9464	5.22565
zimmermann	2011-01-19	1	2	79736	73609	73.609	5	33	19.9064	4.7982
zimmermann	2011-01-25	1	2	94528	72191.2	72.1912	5	33	21.5617	4.88891
zimmermann	2011-01-31	1	2	50134	38478.7	38.4787	5	33	20.7275	4.36708
zimmermann	2011-02-16	1	2	46676	35646.5	35.6465	5	33	20.9411	4.35054
anderegg	2010-11-17	1	3	82173	81851.6	81.8516	44	94	61.6946	7.82546
anderegg	2010-11-19	1	3	76426	71258.9	71.2589	44	98	64.8316	8.1015
anderegg	2010-11-21	1	3	83722	70858.1	70.8581	44	91	66.0736	8.82553
anderegg	2010-11-27	1	3	71990	62071.8	62.0718	44	100	65.6917	15.1335
anderegg	2011-02-05	1	3	7	5.83786	0.00583786	44	66	50	10.2632
blaser	2011-08-22	1	3	69637	59631.6	59.6316	44	100	66.7851	15.3309
blaser	2011-08-23	1	3	29931	29592.8	29.5928	44	81	55.5371	7.98829
blaser	2011-08-24	1	3	67277	65150.6	65.1506	44	98	54.6819	8.04969
blaser	2011-08-26	1	3	51773	50853.6	50.8536	44	86	54.8383	8.37961
blaser	2011-08-30	1	3	44380	43878.6	43.8786	44	79	51.6312	6.3547
blaser	2011-09-06	1	3	7340	4639.33	4.63933	44	72	49.0692	5.12778
boucard	2012-01-02	1	3	36416	25516.1	25.5161	44	88	62.4174	10.5422
boucard	2012-01-03	1	3	32597	27546.3	27.5463	44	93	62.3811	10.4055
boucard	2012-01-03	2	3	36086	29596.3	29.5963	44	86	61.6588	9.2449
boucard	2012-01-04	1	3	33927	26686.7	26.6867	44	85	62.0925	8.81625
boucard	2012-01-05	1	3	33467	25635.4	25.6354	44	87	62.3516	9.09351
boucard	2012-02-03	1	3	338	260.298	0.260298	44	56	47.1065	2.81906
boucard	2012-02-05	1	3	107	74.1896	0.0741896	44	52	46.2897	2.00946
boucard	2012-02-07	1	3	124	92.5232	0.0925232	44	55	46.9113	2.78793
boucard	2012-02-09	1	3	43	32.4586	0.0324586	44	50	45.8372	1.77187
boucard	2012-02-18	1			0	0
boucard	2012-02-24	1	3	2	1.55884	0.00155884	44	44	44	0
brenzikofer	2011-07-18	1	3	19576	20270.6	20.2706	44	100	56.3986	7.51978
brenzikofer	2011-07-18	2	3	91229	75100.8	75.1008	44	100	54.351	7.37376
dematos	2011-08-11	1	3	43440	36597	36.597	44	99	71.0296	9.60449
dematos	2011-08-12	1	3	37961	36270.6	36.2706	44	88	66.693	8.69407
dematos	2011-08-15	1	3	34070	32206.9	32.2069	44	87	66.1081	8.22738
dematos	2011-08-15	2	3	34028	31758.8	31.7588	44	86	65.346	8.26082
dematos	2011-08-18	1	3	37998	29685.9	29.6859	44	86	61.5862	8.15376
dematos	2011-09-22	1	3	546	504.045	0.504045	44	53	45.685	1.75249
dematos	2011-10-21	1			0	0
furter	2011-09-04	1	3	78030	40326.2	40.3262	44	100	58.0616	7.46422
furter	2011-09-04	2	3	105433	88454.7	88.4547	44	100	58.9335	7.15534
giaque	2011-06-06	1	3	12289	11783.4	11.7834	44	99	66.165	10.4672
giaque	2011-06-07	1	3	10502	9695.02	9.69502	44	84	58.7771	8.69773
giaque	2011-06-09	1	3	5210	4809.66	4.80966	44	85	56.6835	8.59673
giaque	2011-06-11	1	3	3711	3126.42	3.12642	44	100	61.9046	12.8126
giaque	2011-06-15	1	3	400	376.649	0.376649	44	59	46.51	2.57614
glanzmann	2011-09-17	1	3	11017	7931.25	7.93125	44	88	61.0226	10.0214
glanzmann	2011-09-17	2	3	9748	8329.41	8.32941	44	83	60.5596	8.92428
glanzmann	2011-09-18	1	3	10128	6952.28	6.95228	44	84	59.131	8.9333
glanzmann	2011-09-19	1	3	8114	6382.4	6.3824	44	100	57.9424	7.84473
glanzmann	2011-09-20	1	3	6120	4813.94	4.81394	44	81	58.8714	8.08261
glanzmann	2011-09-21	1	3	7320	5640.56	5.64056	44	78	56.7276	7.42297
glanzmann	2011-09-22	1	3	8419	6737.93	6.73793	44	76	55.2788	7.29961
glanzmann	2011-09-23	1	3	7225	5721.7	5.7217	44	77	55.1015	7.31606
glanzmann	2011-09-28	1	3	2686	2149.67	2.14967	44	70	51.9337	5.88576
glanzmann	2011-10-01	1	3	2387	1056.16	1.05616	44	68	50.287	5.20761
glanzmann	2011-10-11	1			0	0
keller	2011-05-25	1	3	58647	28127.8	28.1278	44	98	52.6944	6.8144
keller	2011-05-26	1	3	128326	91658.6	91.6586	44	98	64.549	8.56933
kissling	2011-06-13	1	3	36860	31053.6	31.0536	44	93	60.7261	8.47747
lauw	2012-03-02	1	3	28557	26362.6	26.3626	44	83	53.8688	7.41014
lauw	2012-03-03	1	3	21778	24730.2	24.7302	44	85	53.5475	7.48527
leuenberger	2012-01-18	1	3	98399	83425.3	83.4253	44	94	65.2794	9.60987
leuenberger	2012-01-19	1	3	107835	92978.4	92.9784	44	94	67.4926	10.0881
leuenberger	2012-01-19	2	3	87313	82215.9	82.2159	44	88	67.835	8.92249
leuenberger	2012-01-24	1	3	79447	74735.7	74.7357	44	86	62.4726	8.16605
leuenberger	2012-02-02	1	3	54091	50264.1	50.2641	44	83	59.7121	8.61471
leuenberger	2012-02-08	1	3	42357	37905.6	37.9056	44	78	56.805	7.91786
leuenberger	2012-04-10	1	3	284	157.306	0.157306	44	58	46.2077	2.47156
leuenberger	2012-04-13	1	3	90	49.8505	0.0498505	44	69	51.3889	6.29374
meekel	2011-11-20	1	3	36929	26664.4	26.6644	44	84	61.6811	9.38888
meekel	2011-11-22	1	3	18699	21831.9	21.8319	44	90	61.6304	9.33925
meekel	2011-11-24	1	3	30058	23161.8	23.1618	44	84	59.4715	9.05825
meekel	2011-12-03	1	3	19131	10076	10.076	44	87	56.2222	8.80405
meekel	2011-12-15	1	3	3500	2670.29	2.67029	44	60	48.6126	3.39606
meekel	2012-02-12	1	3	23	19.1136	0.0191136	44	55	46.2174	2.43005
mosimann	2011-02-14	1	3	1723	1132.14	1.13214	44	76	55.5752	6.31927
mosimann	2011-02-19	1	3	15592	9097.04	9.09704	44	97	56.1736	7.46934
mosimann	2011-02-20	1	3	13619	11378.1	11.3781	44	100	54.9996	7.63782
mosimann	2011-02-21	1	3	13639	10551.4	10.5514	44	100	51.8277	5.92559
mosimann	2011-04-07	1	3	594	550.001	0.550001	44	87	49.7088	6.44481
mosimann	2011-04-08	1	3	564	468.594	0.468594	44	95	50.0762	6.89605
mosimann	2011-04-08	2	3	101	93.3324	0.0933324	44	64	49.7228	4.72889
muhlemann	2011-12-11	1	3	63021	68475.3	68.4753	44	89	60.3274	7.62009
muhlemann	2011-12-11	2	3	280874	240521	240.521	44	100	61.5721	8.70016
niedermann	2011-12-01	1	3	60157	45987.9	45.9879	44	100	56.2175	7.50711
niedermann	2011-12-05	1	3	38025	30258.2	30.2582	44	100	57.0231	7.60981
niedermann	2011-12-08	1	3	28126	23153.7	23.1537	44	100	52.8953	6.41897
niedermann	2011-12-09	1	3	26285	20254.4	20.2544	44	95	52.0879	5.68243
niedermann	2011-12-10	1	3	30787	27494.7	27.4947	44	99	54.2692	7.26855
niedermann	2011-12-11	1	3	28601	19913.7	19.9137	44	98	53.4463	6.74617
niedermann	2011-12-16	1	3	6537	5012.27	5.01227	44	68	49.8683	4.92834
niedermann	2011-12-17	1	3	8839	7446.6	7.4466	44	81	51.5033	6.37473
niedermann	2012-01-26	1	3	18	13.8565	0.0138565	44	54	46.8889	3.28793
niedermann	2012-03-07	1	3	30	22.6959	0.0226959	44	51	46	2.11725
radic	2011-09-02	1	3	77590	67788.4	67.7884	44	87	54.2376	7.11183
radic	2011-09-02	2	3	95470	81752.9	81.7529	44	100	54.874	8.34239
radic	2011-09-02	3	3	84352	79038.4	79.0384	44	100	60.2223	9.02821
radic	2011-09-04	1	3	78990	67946.9	67.9469	44	100	66.9726	15.3297
sampt	2011-07-18	1	3	11902	11690.6	11.6906	44	80	60.3147	7.28532
sampt	2011-07-19	1	3	27099	26017.4	26.0174	44	83	60.6254	7.84073
sampt	2011-07-22	1	3	79097	76743.1	76.7431	44	90	62.0833	7.65417
schudel	2011-09-03	1	3	75750	46739.8	46.7398	44	99	57.2215	7.94324
schudel	2011-09-03	2	3	110657	94757.8	94.7578	44	99	63.7714	9.07935
schudel	2011-09-04	1	3	81432	74982.8	74.9828	44	99	66.1822	8.57601
schudel	2011-09-22	1	3	29980	27842.4	27.8424	44	80	53.7663	6.24478
schudel	2011-11-03	1	3	5	4.66195	0.00466195	44	51	46.8	2.68328
schudel	2011-11-23	1	3	33	30.4642	0.0304642	44	46	44.6061	0.74747
stauffer	2012-01-02	1	3	5798	4825.78	4.82578	44	100	56.9215	8.96801
stauffer	2012-01-04	1	3	12705	9693.15	9.69315	44	100	57.8246	9.58751
thomet	2010-11-04	1	3	129459	111097	111.097	44	94	68.9828	9.98504
thomet	2010-11-05	1	3	129657	100800	100.8	44	99	65.3142	8.69516
willisch	2011-08-19	1	2	35246	35108.2	35.1082	44	100	64.3126	13.7336
willisch	2011-08-20	1	3	37104	31519.5	31.5195	44	89	63.0411	9.38195
willisch	2011-08-31	1	3	43524	19065.6	19.0656	44	92	55.5098	7.86034
willisch	2011-09-04	1	3	36989	31421.8	31.4218	44	89	63.0966	9.34302
willisch	2011-09-09	1	3	5840	5434.38	5.43438	44	63	48.2361	3.5286
zimmermann	2010-11-15	1	3	43041	33030.9	33.0309	44	100	57.9628	9.13149
zimmermann	2010-11-15	2	3	46627	32016.2	32.0162	44	95	57.3756	8.24354
zimmermann	2010-11-16	1	3	43059	39949	39.949	44	100	55.3879	7.92169
zimmermann	2010-11-17	1	3	39585	36543.2	36.5432	44	99	56.5933	8.94688
zimmermann	2010-12-01	1	3	2097	1627.08	1.62708	44	89	46.7015	3.19613
zimmermann	2010-12-03	1	3	2884	2422.77	2.42277	44	100	48.9466	7.61363
zimmermann	2010-12-04	1	3	1976	1358.02	1.35802	44	100	50.2439	9.37577
zimmermann	2010-12-06	1	3	582	537.278	0.537278	44	100	53.3969	12.3352
zimmermann	2010-12-10	1	3	296	274.895	0.274895	44	100	55.8041	13.3813
zimmermann	2011-01-03	1	3	161	149.966	0.149966	44	61	48.7019	3.70615
zimmermann	2011-01-05	1	3	125	95.3674	0.0953674	44	97	49.76	9.5962
zimmermann	2011-01-19	1	3	32	29.5411	0.0295411	44	86	51.6875	10.2089
zimmermann	2011-01-25	1	3	50	38.1851	0.0381851	44	99	54.52	13.3878
zimmermann	2011-01-31	1			0	0
zimmermann	2011-02-16	1			0	0

## Sheet: result
patient	group	type	1	2	3	4	5	6	7	8	9	10	11	12	13	14	15	16	17	18	19	20	21	22	25	26	30	33	35	37	39	40	43	48	50	52	53	54	57	60	62	66	72	77	78	80	81	82	84
1	treatment	2	9366.03	4741.14	15108.1	27054.8																						120415	100200	104622	84952.4	29819.7		29819.7				38992.8
2	treatment	2	92705.1	154613	125614														210964		283970	279052		221549		216275									140927	150037						73609	72191.2		38478.7
3	treatment	2	62065.3		64316.3		62249.9						41962.1																																		20367.4
4	treatment	2	36796.1	104039	139482		138413				132448
5	treatment	2	100540		39660.2
6	treatment	2	32389.9	31727.2																		61591.3																			54514.1							35485.3
7	treatment	2	41973.9
8	treatment	2	43005.1	87361.6					69358.6									110167						121669																									108922
9	treatment	2	2709.76					26470.8	29470	33032.9																											18181.5	19998.8
10	treatment	2	43827.4		53620.2		88517.5									96206.6										46634.7
11	treatment	2	62998.2	65611.3
12	control	2	12012
13	control	2	42113.6	34420.1
14	control	2	2535.21	3115.66		4637.95		356.366				13034.9
15	control	2	27739.1	50109.8											168857				43026.7					144499
16	control	2	49884.7
17	control	2	45548.8	423905
18	control	2	49538.8
19	control	2	6210.39	4610.83	16929.8	11256.9	8739.02	5933.6	8325.56					12084.9			5251.58								2594.72
20	control	2	160947				96880.5			68417.1	60176	55969.1	80764					110718	112813																				79648
21	control	2	25812.7		50669.1
22	control	2	854.007	1015.08		663.752		450.232								592.923
23	control	2	83454	74692.6
24	control	2	17812.8	10291.8
25	control	2	65560.7	63614.2
1	treatment	3	25516.1	28571.3	26686.7	25635.4																						260.298	74.1896	92.52	32.4586							1.55884
2	treatment	3	35672.2	39949	36543.2														1627.08		2422.77	1358.02		537.278		274.895									149.97	95.3674						29.5411	38.1851
3	treatment	3	81851.6		71258.9		70858.1						62071.8																																		5.84
4	treatment	3	59631.6	44668.6	69608.1		59922.6				47476.5							4639.33
5	treatment	3	76193.2		67946.9
6	treatment	3	70748.8	74982.8																		27842.4																			4.66195							30.46
7	treatment	3	157901
8	treatment	3	84213.7	60133.6					74640.7									50268.7						37905.6																									157.306
9	treatment	3	1132.14					9097.04	11378.1	10551.4																											550.001	280.963
10	treatment	3	26664.4		21831.9		23161.8									10076										2670.29
11	treatment	3	26362.6	24730.2
12	control	3	31053.6
13	control	3	111097	100800
14	control	3	11783.4	9695.02		4809.66		3126.42				376.649
15	control	3	31519.5												19065.6				31421.8				5434.38
16	control	3	64692.8
17	control	3	29221.8	134981
18	control	3	48681.8
19	control	3	16092.7	15244.5	13379.1	10802.3	7200.19	7351.77	6224.57					2372.96			1056.16
20	control	3	70229.1				35597.7			23153.7	20427.8	27769.8	19967.3					5012.27	7446.6																				13.8565
21	control	3	4825.78		9693.15
22	control	3	2255.19	2706.88		652.69		189.257								0
23	control	3	137888	130849
24	control	3	41285.7	46503
25	control	3	127307	109850
[truncated: 4 more columns]
